# Supplementary material for: Brain Injury Is Prevalent and Precedes Tobacco Use among Youth and Young Adults Experiencing Homelessness
Source: Int J Environ Res Public Health. 2023 Mar 15;20(6):5169. doi: 10.3390/ijerph20065169 (PMC10049052; doi:10.3390/ijerph20065169)
Supplement: Supplementary file 1 [file ijerph-20-05169-s001.zip]

Archive with 1 entries (1 files):
- ijerph-2180432-supplementary.pdf
